# Supplementary material for: Low-Friction and Corrosion-Resistant Orthodontic Stainless Steel Archwires with Functional Carbon Films
Source: Nanomaterials (Basel). 2025 Oct 23;15(21):1615. doi: 10.3390/nano15211615 (PMC12609674; doi:10.3390/nano15211615)
Supplement: Supplementary file 1 [file nanomaterials-15-01615-s001.zip]

Archive with 1 entries (1 files):
- nanomaterials-3925450-supplementary.pdf
